# Supplementary material for: Binding Mechanism of Inhibitors to BRD4 and BRD9 Decoded by Multiple Independent Molecular Dynamics Simulations and Deep Learning
Source: Molecules. 2024 Apr 19;29(8):1857. doi: 10.3390/molecules29081857 (PMC11054187; doi:10.3390/molecules29081857)
Supplement: Supplementary file 1 [file molecules-29-01857-s001.zip]

Archive with 1 entries (1 files):
- molecules-2972360-supplementary.pdf
